# Supplementary material for: Corneal Permeability and Uptake of Twenty-Five Drugs: Species Comparison and Quantitative Structure–Permeability Relationships
Source: Pharmaceutics. 2023 Jun 2;15(6):1646. doi: 10.3390/pharmaceutics15061646 (PMC10302615; doi:10.3390/pharmaceutics15061646)
Supplement: Supplementary file 1 [file pharmaceutics-15-01646-s001.zip]

Archive with 1 entries (1 files):
- pharmaceutics-2387555-supplementary.pdf
